# Supplementary material for: A Halomanganates(II) with P,P’-Diprotonated Bis(2-Diphenylphosphinophenyl)ether: Wavelength-Excitation Dependence of the Quantum Yield and Role of the Non-Covalent Interactions
Source: Int J Mol Sci. 2021 Jun 26;22(13):6873. doi: 10.3390/ijms22136873 (PMC8268785; doi:10.3390/ijms22136873)
Supplement: Supplementary file 1 [file ijms-22-06873-s001.zip]

Archive with 1 entries (1 files):
- ijms-1208742-supplementary.pdf
